# Supplementary material for: Pediatric Needle Cricothyrotomy: A Case for Simulation in Prehospital Medicine
Source: MedEdPORTAL. 2017 Jun 2;13:10589. doi: 10.15766/mep_2374-8265.10589 (PMC6338176; doi:10.15766/mep_2374-8265.10589)
Supplement: Supplementary file 1 — A. Simulation Case.docx B. PowerPoint Presentation.pptx C. Participant Evaluation Tool.docx D. Pre- and Posttest.docx E. Fetal Pig Model.docx F. Hardware Store Model.docx G. Correct Procedure Technique Explained.docx H. Needle Kit Image.JPG I. Angioedema Image.JPG J. Urticaria Image.jpg [file mep-13-10589-s001.zip]

Archive with 11 entries (11 files):
- J. Urticaria Image.jpg
- _Educational Summary Report_10589.pdf
- A. Simulation Case.docx
- B. PowerPoint Presentation.pptx
- C. Participant Evaluation Tool.docx
- D. Pre- and Posttest.docx
- E. Fetal Pig Model.docx
- F. Hardware Store Model.docx
- G. Correct Procedure Technique Explained.docx
- H. Needle Kit Image.JPG
- I. Angioedema Image.JPG
